# Supplementary material for: Valorization of Agricultural Wastes into Environmentally Sustainable Asphalt Binders
Source: Molecules. 2025 Aug 23;30(17):3473. doi: 10.3390/molecules30173473 (PMC12430698; doi:10.3390/molecules30173473)
Supplement: Supplementary file 1 [file molecules-30-03473-s001.zip]

Archive with 1 entries (1 files):
- molecules-3724803-supplementary.pdf
